# Supplementary material for: Australobiustracheoperspicuus sp. n., the first subterranean species of centipede from southern China (Lithobiomorpha, Lithobiidae)
Source: Zookeys. 2018 Nov 8;(795):83–91. doi: 10.3897/zookeys.795.28036 (PMC6237896; doi:10.3897/zookeys.795.28036)
Supplement: XML Treatment for Australobius tracheoperspicuus [file zookeys.795.28036-treatment1.xml]

<!DOCTYPE tp:taxon-treatment
  PUBLIC "-//TaxonX//DTD Taxonomic Treatment Publishing DTD v0 20100105//EN" "tax-treatment-NSO.dtd">
<tp:taxon-treatment xmlns:tp="http://www.plazi.org/taxpub"><tp:treatment-meta><kwd-group><label>Taxon classification</label><kwd><named-content xmlns:xlink="http://www.w3.org/1999/xlink" content-type="kingdom">Animalia</named-content></kwd><kwd><named-content xmlns:xlink="http://www.w3.org/1999/xlink" content-type="order">Lithobiomorpha</named-content></kwd><kwd><named-content xmlns:xlink="http://www.w3.org/1999/xlink" content-type="family">Lithobiidae</named-content></kwd></kwd-group><mixed-citation publication-type="journal"><person-group><name><surname>Li</surname><given-names>Qing</given-names></name><name><surname>Pei</surname><given-names>Su-jian</given-names></name><name><surname>Guo</surname><given-names>Xuan</given-names></name><name><surname>Ma</surname><given-names>Hui-qin</given-names></name><name><surname>Chen</surname><given-names>Hui-ming</given-names></name></person-group><article-title><italic><tp:taxon-name><tp:taxon-name-part taxon-name-part-type="genus" reg="Australobius">Australobius</tp:taxon-name-part><tp:taxon-name-part taxon-name-part-type="species" reg="tracheoperspicuus">tracheoperspicuus</tp:taxon-name-part></tp:taxon-name></italic> sp. n., the first subterranean species of centipede from southern China (<tp:taxon-name><tp:taxon-name-part taxon-name-part-type="order">Lithobiomorpha</tp:taxon-name-part></tp:taxon-name>, <tp:taxon-name><tp:taxon-name-part taxon-name-part-type="family">Lithobiidae</tp:taxon-name-part></tp:taxon-name>)</article-title><source>Zookeys</source><day>8</day><month>11</month><year>2018</year><volume>2018</volume><issue>795</issue><fpage>83</fpage><lpage>91</lpage><pub-id pub-id-type="doi">10.3897/zookeys.795.28036</pub-id></mixed-citation></tp:treatment-meta><tp:nomenclature><tp:taxon-name>
            <tp:taxon-name-part taxon-name-part-type="genus" reg="Australobius">Australobius</tp:taxon-name-part>
            <tp:taxon-name-part taxon-name-part-type="species" reg="tracheoperspicuus">tracheoperspicuus</tp:taxon-name-part>
            <object-id xmlns:xlink="http://www.w3.org/1999/xlink" content-type="zoobank" xlink:type="simple">http://zoobank.org/98D3BEF9-A361-40BF-BDE0-2B9400875C49</object-id>
          </tp:taxon-name><tp:taxon-status xmlns:xlink="http://www.w3.org/1999/xlink" xlink:type="simple">sp. n.</tp:taxon-status><xref ref-type="fig" rid="F1">Figs 1–11</xref><xref ref-type="table" rid="T1">, Table 1</xref></tp:nomenclature><tp:treatment-sec sec-type="material" id="SECID0E6IAC"><title>Material.</title><p><italic>Type material.</italic> Holotype: male, Cave of the brickyard of Gaofeng village, Yancang Town, Yi-Hui-Miao Autonomous County of Weining , Bijie City, Guizhou Province, <named-content xmlns:xlink="http://www.w3.org/1999/xlink" content-type="dwc:verbatimCoordinates" xlink:type="simple"><named-content content-type="geo-json" specific-use="{&#34;type&#34;:&#34;Point&#34;,&#34;coordinates&#34;:[104.403828,26.908597]}" id="NCID0EKJAC" xlink:type="simple">26°54'30.95"N, 104°24'13.78"E</named-content></named-content>, alt. 2430 m a.s.l., 19 V 2017, Huiming Chen leg. Paratypes: 1 ♀, 1 ♂, same data as holotype. <italic>Other material.</italic> 4♂♂(larvae), the Gaodiping Cave of Dashan village, shaanqiao street, Yi-Hui-Miao Autonomous County of Weining , Bijie City, Guizhou Province, <named-content xmlns:xlink="http://www.w3.org/1999/xlink" content-type="dwc:verbatimCoordinates" xlink:type="simple"><named-content content-type="geo-json" specific-use="{&#34;type&#34;:&#34;Point&#34;,&#34;coordinates&#34;:[104.285781,26.848619]}" id="NCID0EUJAC" xlink:type="simple">26°50'55.03"N, 104°17'08.81"E</named-content></named-content>, alt. 2175 m a.s.l., 23 IV 2017, Huiming Chen leg.</p></tp:treatment-sec><tp:treatment-sec sec-type="diagnosis" id="SECID0EZJAC"><title>Diagnosis.</title><p>Antennae with 26 articles, no ocelli, anterior margin of the coxosternite with 5+5 teeth, more or less developed, porodonts slender, between fourth and fifth outer teeth. Tergites without posterior triangular projections, trachea connected to the valve of the T III clearly visible from the dorsal side. Coxal pores 4–6. Tarsal articulation well defined on legs I–XV. No secondary sexual modifications on legs XIV and XV of male. Female gonopods with simple claw, 2+2 spurs. Male gonopods short and small blunt cone bulge, apically slightly sclerotized.</p></tp:treatment-sec><tp:treatment-sec sec-type="description" id="SECID0E5JAC"><title>Description.</title><p>Body length 17.43 –19.24 mm, cephalic plate 1.76–1.93 mm long, 1.77–1.97 mm wide; the whole body pale yellow–brownish, tarsus II of all legs more darker, proximal parts of forcipules and the teeth of the anterior margin of the coxosternite brown, all claws of legs yellow–brown.</p><p>Antennae with 26+26 articles; basal article slightly longer than wide, subsequent articles markedly longer than wide, distal article up to 2.5 times as long as wide. Abundant long setae on antennal surface, less so on basal articles, gradual increase in density of setae to about the fourth article, then more or less constant. Length of antenna 7.3–7.4 times width of cephalic plate, and often extending close to posterior edge of T XI (Figure <xref ref-type="fig" rid="F1">1</xref>).</p><fig id="F1" position="float" orientation="portrait"><label>Figures 1–12.</label><caption><p><italic><tp:taxon-name><tp:taxon-name-part taxon-name-part-type="genus" reg="Australobius">Australobius</tp:taxon-name-part><tp:taxon-name-part taxon-name-part-type="species" reg="tracheoperspicuus">tracheoperspicuus</tp:taxon-name-part></tp:taxon-name></italic> sp. n. (holotype male <bold>1–5, 7–9, 11–12</bold> paratype female <bold>6</bold> and <bold>10</bold>) <bold>1</bold> Habitus, dorsal view <bold>2</bold> Tömösváry’s organ, lateral view <bold>3</bold> Cephalic plate, dorsal view <bold>4</bold> Cephalic plate, ventral view <bold>5</bold> Forcipular coxosternite, ventral view <bold>6</bold> T III of female <bold>7</bold> T III of male <bold>8</bold><abbrev xmlns:xlink="http://www.w3.org/1999/xlink" xlink:title="sternites" id="ABBRID0ESLAC" xlink:type="simple">SS</abbrev> I–V <bold>9</bold><abbrev xmlns:xlink="http://www.w3.org/1999/xlink" xlink:title="sternites" id="ABBRID0EYLAC" xlink:type="simple">SS</abbrev> VI and VII <bold>10</bold> Posterior segments and gonopods of female, ventral view <bold>11</bold> Posterior segments and gonopods in male, ventral view <bold>12</bold> Living specimen of <italic><tp:taxon-name><tp:taxon-name-part taxon-name-part-type="genus" reg="Australobius">Australobius</tp:taxon-name-part><tp:taxon-name-part taxon-name-part-type="species" reg="tracheoperspicuus">tracheoperspicuus</tp:taxon-name-part></tp:taxon-name></italic> sp. n. <bold>13</bold> Cave of the brickyard of Gaofeng village.</p></caption><graphic xmlns:xlink="http://www.w3.org/1999/xlink" xlink:href="zookeys-795-083-g001.jpg" position="float" orientation="portrait" xlink:type="simple" id="oo_241324.jpg"/></fig><p>No ocelli on each side of the cephalic plate. Tömösváry’s organ ovate, situated at anterolateral margin of the cephalic plate (Figure <xref ref-type="fig" rid="F1">2</xref>).</p><p>Cephalic plate smooth, convex, very slightly wider than long; tiny setae emerging from pores scattered very sparsely over whole surface; frontal marginal ridge with shallow anterior median furrow; from short to long setae scattered along marginal ridge of cephalic plate, there more setae close to the antenna; lateral marginal ridge discontinuous (Figure <xref ref-type="fig" rid="F1">3</xref>).</p><p>Forcipular coxosternite subtrapezoidal (Figure <xref ref-type="fig" rid="F1">4</xref>), anterior margin broad, external side lightly longer than internal side; median diastema moderately narrow, deeply V–shaped; anterior margin with 5+5 blunt teeth; porodonts slender, lying between the fourth and fifth outer teeth, and more closer to the fourth tooth, the innermost tooth more posterior, and the interdental distance gradually increases from the internal side to the external side (Figure <xref ref-type="fig" rid="F1">5</xref>); some short setae scattered on the ventral side of coxosternite; usually there are more setae near the dental margin.</p><p>All tergites with wrinkles, central backside slightly hunched, T I posterolaterally narrower than anterolaterally, generally trapeziform, narrower than cephalic plate, broader than T III. Trachea connected to the valve of the T III is clearly visible from <!--PageBreak-->the dorsal side (Figs <xref ref-type="fig" rid="F1">6–7</xref>). Posterior margin of T I slightly concave, posterior margin of <abbrev xmlns:xlink="http://www.w3.org/1999/xlink" xlink:title="tergites" id="ABBRID0ESNAC" xlink:type="simple">TT</abbrev> III, V, VII, VIII, X, XII, XIV and XV concave. Marginal ridge of <abbrev xmlns:xlink="http://www.w3.org/1999/xlink" xlink:title="tergites" id="ABBRID0EWNAC" xlink:type="simple">TT</abbrev> II , IV, VI, IX, X, XI, XII , XIII, XIV and XV bulging; lateral marginal ridge of all tergites <!--PageBreak-->continuous; all posterior angles generally rounded, without triangular projections; tiny setae scattered very sparsely over surface, more densely on anterior and posterior angles (Figure <xref ref-type="fig" rid="F1">1</xref>). All the tergites more longer than the congeneric species, T X is the longest, at most up to 1.3 times as long as wide.</p><p>Posterior side of sternites narrower than anterior one, generally trapeziform, comparatively smooth, long and thick setae emerging from pores scattered sparsely on surface, more setae on surface of the <abbrev xmlns:xlink="http://www.w3.org/1999/xlink" xlink:title="sternites" id="ABBRID0ECOAC" xlink:type="simple">SS</abbrev> I–V (Figure <xref ref-type="fig" rid="F1">8</xref>), there are two irregular rows short and slightly thinker setae along the posterior margin of the <abbrev xmlns:xlink="http://www.w3.org/1999/xlink" xlink:title="sternites" id="ABBRID0EKOAC" xlink:type="simple">SS</abbrev> VI and VII (Figure <xref ref-type="fig" rid="F1">9</xref>), few setae on surface of the following <abbrev xmlns:xlink="http://www.w3.org/1999/xlink" xlink:title="sternites" id="ABBRID0ESOAC" xlink:type="simple">SS</abbrev>.</p><p>Legs long and slender, tarsal articulation well defined on legs I-IV; all legs with fairly long curved claws; anterior and posterior accessory spurs on legs I–XIII anterior accessory spurs moderately long and slender, forming an angle of about 45° with tarsal claws; posterior one slightly strong, forming an angle of about 30° with tarsal claws; no accessory spurs on legs XIV and XV. Comparatively long setae scattered very sparsely over surface of prefemur, femur, tibia and tarsus of legs I–XIII, more setae scattered on surface of tarsus; dorsal setae slightly longer than ventral, however, more setae in ventral; setae scattered on surface of legs XIV and XV clearly scarcer and short and fine than on other legs. Legs XIV and XV hardly thicker and stronger in both male and female, tarsus I about 6.3–6.6 times as long as wide in legs XV. Tarsus I of legs XV 5.0–5.6 times as long as wide in male, tarsus I of legs XV 5.0–5.6 times as long as wide in male. Leg plectrotaxy as in Table <xref ref-type="table" rid="T1">1</xref>.</p><table-wrap id="T1" position="float" orientation="portrait"><label>Table 1.</label><caption><p>Leg plectrotaxy of <italic><tp:taxon-name><tp:taxon-name-part taxon-name-part-type="genus" reg="Australobius">Australobius</tp:taxon-name-part><tp:taxon-name-part taxon-name-part-type="species" reg="tracheoperspicuus">tracheoperspicuus</tp:taxon-name-part></tp:taxon-name></italic> sp. n.</p></caption><table id="TID0E2AAG" rules="all"><tbody><tr><th rowspan="2" colspan="1">Legs</th><th rowspan="1" colspan="5">Ventral side</th><th rowspan="1" colspan="5">Dorsal side</th></tr><tr><th rowspan="1" colspan="1">C</th><th rowspan="1" colspan="1">Tr</th><th rowspan="1" colspan="1">P</th><th rowspan="1" colspan="1">F</th><th rowspan="1" colspan="1">
                    <abbrev xmlns:xlink="http://www.w3.org/1999/xlink" xlink:title="tibia" id="ABBRID0EQAAE" xlink:type="simple">Ti</abbrev>
                  </th><th rowspan="1" colspan="1">C</th><th rowspan="1" colspan="1">Tr</th><th rowspan="1" colspan="1">P</th><th rowspan="1" colspan="1">F</th><th rowspan="1" colspan="1">
                    <abbrev xmlns:xlink="http://www.w3.org/1999/xlink" xlink:title="tibia" id="ABBRID0EEBAE" xlink:type="simple">Ti</abbrev>
                  </th></tr><tr><td rowspan="1" colspan="1">I–XII</td><td rowspan="1" colspan="1"/><td rowspan="1" colspan="1"/><td rowspan="1" colspan="1">mp</td><td rowspan="1" colspan="1">amp</td><td rowspan="1" colspan="1">am</td><td rowspan="1" colspan="1"/><td rowspan="1" colspan="1"/><td rowspan="1" colspan="1">amp</td><td rowspan="1" colspan="1">ap</td><td rowspan="1" colspan="1">ap</td></tr><tr><td rowspan="1" colspan="1">XIII</td><td rowspan="1" colspan="1"/><td rowspan="1" colspan="1"/><td rowspan="1" colspan="1">amp</td><td rowspan="1" colspan="1">amp</td><td rowspan="1" colspan="1">am</td><td rowspan="1" colspan="1">a</td><td rowspan="1" colspan="1"/><td rowspan="1" colspan="1">amp</td><td rowspan="1" colspan="1">ap</td><td rowspan="1" colspan="1">ap</td></tr><tr><td rowspan="1" colspan="1">XIV</td><td rowspan="1" colspan="1"/><td rowspan="1" colspan="1">m</td><td rowspan="1" colspan="1">amp</td><td rowspan="1" colspan="1">amp</td><td rowspan="1" colspan="1">a</td><td rowspan="1" colspan="1">a</td><td rowspan="1" colspan="1"/><td rowspan="1" colspan="1">amp</td><td rowspan="1" colspan="1">ap</td><td rowspan="1" colspan="1">ap</td></tr><tr><td rowspan="1" colspan="1">XV</td><td rowspan="1" colspan="1"/><td rowspan="1" colspan="1">m</td><td rowspan="1" colspan="1">amp</td><td rowspan="1" colspan="1">am</td><td rowspan="1" colspan="1">a</td><td rowspan="1" colspan="1">a</td><td rowspan="1" colspan="1"/><td rowspan="1" colspan="1">amp</td><td rowspan="1" colspan="1">a</td><td rowspan="1" colspan="1"/></tr></tbody></table></table-wrap><p>Coxal pores 4–6, most of them round, few ovate, 5-5-6-5 or 5-6-5-5 in female, 4-5-5-4 or 4-4-4-4 in male, coxal pore field set in a relatively shallow groove, fringe of coxal pore field with eminence, moderately long setae scattered sparsely over surface of eminence.</p><p>Female S XV anterolaterally broader than posterolaterally, generally trapeziform, posteromedially straight; sternite of genital segment usually well chitinised; posterior margin of genital sternite deeply concave between condyles of gonopods, except for a small, median bulge; long setae scattered over ventral surface of genital segment, regularly fringed, with longer setae along posterior margin. Gonopods: first article fairly broad, second moderately long and slender, coniform spurs in right, inner spur obviously larger than outer one (Figure <xref ref-type="fig" rid="F1">10</xref>); apical claw of third article simple, slender and sharp (Figure <xref ref-type="fig" rid="F1">11</xref>). Many long setae on surface of all segments of gonopods.</p><p>Male S XV posterolaterally narrower than anterolaterally, posterior edge straight, sparsely covered with long setae; sternite of genital segment smaller than in female, usually well sclerotised. Posterior margin quite deeply concave between gonopods, without a medial bulge; comparatively long setae scattered on ventral surface of genital segment, few slender setae near S XV, setae gradually increasing in density from anterior to posterior, gonopods short and small blunt cone bulge, apically slightly sclerotised (Figure <xref ref-type="fig" rid="F1">10</xref>).</p></tp:treatment-sec><tp:treatment-sec sec-type="etymology" id="SECID0EBGAE"><title>Etymology.</title><p>The specific name refers to the trachea connected to the valve of the T III that is clearly visible from the dorsal side.</p></tp:treatment-sec><tp:treatment-sec sec-type="habitat" id="SECID0EGGAE"><title>Habitat.</title><p>The specimens were collected on the limestone walls and bedrock floor of the cave.</p></tp:treatment-sec><tp:treatment-sec sec-type="discussion" id="SECID0ELGAE"><title>Discussion.</title><p>The new species resembles <italic><tp:taxon-name><tp:taxon-name-part taxon-name-part-type="genus" reg="Australobius">A.</tp:taxon-name-part><tp:taxon-name-part taxon-name-part-type="species" reg="magnus">magnus</tp:taxon-name-part></tp:taxon-name></italic> (Trozina&gt;, 1894) from North-Western China in having the coxal pores numbering 6–7, no accessory spurs on legs <!--PageBreak--><!--PageBreak-->XIV and XV, <abbrev xmlns:xlink="http://www.w3.org/1999/xlink" xlink:title="DaC spine" id="ABBRID0ECHAE" xlink:type="simple">DaC spine</abbrev> present on legs XIII–XV, apical claw of female gonopods simple. However, the new species can be easily distinguished by the following characters: trachea connected to the valve of the TIII clearly visible from the dorsal side in new species instead of the trachea connected to the valve of the TIII is invisible from the dorsal side in <italic><tp:taxon-name><tp:taxon-name-part taxon-name-part-type="genus" reg="Australobius">A.</tp:taxon-name-part><tp:taxon-name-part taxon-name-part-type="species" reg="magnus">magnus</tp:taxon-name-part></tp:taxon-name></italic>; absence of ocellus on each side of the cephalic plate vs. 8–9 ocelli in <italic><tp:taxon-name><tp:taxon-name-part taxon-name-part-type="genus" reg="Australobius">A.</tp:taxon-name-part><tp:taxon-name-part taxon-name-part-type="species" reg="magnus">magnus</tp:taxon-name-part></tp:taxon-name></italic>; <abbrev xmlns:xlink="http://www.w3.org/1999/xlink" xlink:title="DaC spine" id="ABBRID0E3HAE" xlink:type="simple">DaC spine</abbrev> being only present on the XIII<sup>th</sup>–XV<sup>th</sup> legs in contrast to being present or absent on VIII<sup>th</sup>–X<sup>th</sup> legs, present on X<sup>th</sup> –XV<sup>th</sup> legs in <italic><tp:taxon-name><tp:taxon-name-part taxon-name-part-type="genus" reg="Australobius">A.</tp:taxon-name-part><tp:taxon-name-part taxon-name-part-type="species" reg="magnus">magnus</tp:taxon-name-part></tp:taxon-name></italic>.</p><p>On the other hand, several diagnostic features of the recently described Chinese species that are routinely used in the diagnosis of species of <italic><tp:taxon-name><tp:taxon-name-part taxon-name-part-type="genus" reg="Australobius">Australobius</tp:taxon-name-part></tp:taxon-name></italic> Chamberlin, 1920 are variable within the framework of the original description, perhaps the most conspicuous variation pertains to the number of teeth on the anterior margin of the coxosternite and the numbers of the antennal articles and the ocelli. For example, in the original description of the genus <italic><tp:taxon-name><tp:taxon-name-part taxon-name-part-type="genus" reg="Australobius">Australobius</tp:taxon-name-part></tp:taxon-name></italic>, the number of antennal articles is mostly 20, some species more than 24 articles, whereas in many species occurring in China it is higher (Table <xref ref-type="table" rid="T2">2</xref>). The same is true for the number of the ocelli, which is few (e.g., 1+3–1+6) or in some species more than 8 in the original description of the genus, whereas in many species occurring in China it is higher (Table <xref ref-type="table" rid="T2">2</xref>), and for the number of coxosternal teeth, which is at least 3+3 in the original description, whereas in many species occurring in China it is more variable (Table <xref ref-type="table" rid="T2">2</xref>).</p><table-wrap id="T2" position="float" orientation="portrait"><label>Table 2.</label><caption><p>Numbers of examined specimens, distribution and main morphological characters of the have known Chinese species of <italic><tp:taxon-name><tp:taxon-name-part taxon-name-part-type="genus" reg="Australobius">Australobius</tp:taxon-name-part></tp:taxon-name></italic> Chamberlin, 1920. Abbreviation: <abbrev xmlns:xlink="http://www.w3.org/1999/xlink" xlink:title="DaC spine" id="ABBRID0EDKAE" xlink:type="simple">DaC spine</abbrev>, anterior spine of dorsal of coxa.</p></caption><table id="TID0EGKAG" rules="all"><tbody><tr><th rowspan="1" colspan="1"/><th rowspan="1" colspan="1">
                    <italic><tp:taxon-name>
                        <tp:taxon-name-part taxon-name-part-type="genus" reg="Australobius">A.</tp:taxon-name-part>
                        <tp:taxon-name-part taxon-name-part-type="species" reg="anamagnus">anamagnus</tp:taxon-name-part>
                      </tp:taxon-name></italic>
                  </th><th rowspan="1" colspan="1">
                    <italic><tp:taxon-name>
                        <tp:taxon-name-part taxon-name-part-type="genus" reg="Australobius">A.</tp:taxon-name-part>
                        <tp:taxon-name-part taxon-name-part-type="species" reg="apicicornis">apicicornis</tp:taxon-name-part>
                      </tp:taxon-name></italic>
                  </th><th rowspan="1" colspan="1">
                    <italic><tp:taxon-name>
                        <tp:taxon-name-part taxon-name-part-type="genus" reg="Australobius">A.</tp:taxon-name-part>
                        <tp:taxon-name-part taxon-name-part-type="species" reg="magnus">magnus</tp:taxon-name-part>
                      </tp:taxon-name></italic>
                  </th><th rowspan="1" colspan="1">
                    <italic><tp:taxon-name>
                        <tp:taxon-name-part taxon-name-part-type="genus" reg="Australobius">A.</tp:taxon-name-part>
                        <tp:taxon-name-part taxon-name-part-type="species" reg="nodulus">nodulus</tp:taxon-name-part>
                      </tp:taxon-name></italic>
                  </th><th rowspan="1" colspan="1">
                    <italic><tp:taxon-name>
                        <tp:taxon-name-part taxon-name-part-type="genus" reg="Australobius">A.</tp:taxon-name-part>
                        <tp:taxon-name-part taxon-name-part-type="species" reg="tetrophthalmus">tetrophthalmus</tp:taxon-name-part>
                      </tp:taxon-name></italic>
                  </th><th rowspan="1" colspan="1"><italic><tp:taxon-name><tp:taxon-name-part taxon-name-part-type="genus" reg="Australobius">A.</tp:taxon-name-part><tp:taxon-name-part taxon-name-part-type="species" reg="tracheoperspicuus">tracheoperspicuus</tp:taxon-name-part></tp:taxon-name></italic> sp. n.</th></tr><tr><td rowspan="1" colspan="1">Original description</td><td rowspan="1" colspan="1">
                    <xref ref-type="bibr" rid="B13">Ma et al. 2008a</xref>
                  </td><td rowspan="1" colspan="1">
                    <xref ref-type="bibr" rid="B20">Qin et al. 2014</xref>
                  </td><td rowspan="1" colspan="1">
                    <xref ref-type="bibr" rid="B22">Trotzina 1894</xref>
                  </td><td rowspan="1" colspan="1">
                    <xref ref-type="bibr" rid="B14">Ma et al. 2008b</xref>
                  </td><td rowspan="1" colspan="1">
                    <xref ref-type="bibr" rid="B8">Loksa 1960</xref>
                  </td><td rowspan="1" colspan="1">This paper</td></tr><tr><td rowspan="1" colspan="1">Specimens examined</td><td rowspan="1" colspan="1">2♀1♂</td><td rowspan="1" colspan="1">3♀2♂</td><td rowspan="1" colspan="1">1♀</td><td rowspan="1" colspan="1">4♀2♂</td><td rowspan="1" colspan="1">1♂</td><td rowspan="1" colspan="1">1♀2♂(4♂larvae)</td></tr><tr><td rowspan="1" colspan="1">Other sources</td><td rowspan="1" colspan="1">no</td><td rowspan="1" colspan="1">no</td><td rowspan="1" colspan="1"><xref ref-type="bibr" rid="B5">Eason 1997</xref>, <xref ref-type="bibr" rid="B4">Dyachkov 2017</xref></td><td rowspan="1" colspan="1">no</td><td rowspan="1" colspan="1">
                    <xref ref-type="bibr" rid="B6">Eason 1978</xref>
                  </td><td rowspan="1" colspan="1">no</td></tr><tr><td rowspan="1" colspan="1">Specimens examined</td><td rowspan="1" colspan="1">no</td><td rowspan="1" colspan="1">no</td><td rowspan="1" colspan="1">13♀6♂, 34♀8♂</td><td rowspan="1" colspan="1">no</td><td rowspan="1" colspan="1">1♂</td><td rowspan="1" colspan="1">no</td></tr><tr><td rowspan="1" colspan="1">Distribution</td><td rowspan="1" colspan="1">Qinghai-Tibet Plateau China (Tibet)</td><td rowspan="1" colspan="1">Qinghai-Tibet Plateau China (Sichuan)</td><td rowspan="1" colspan="1">Qinghai-Tibet Plateau China (Tibet), Kirghizia and Kazakhstan</td><td rowspan="1" colspan="1">Qinghai-Tibet Plateau, China (Tibet)</td><td rowspan="1" colspan="1">China S (Guangxi)</td><td rowspan="1" colspan="1">China S (Guizhou)</td></tr><tr><td rowspan="1" colspan="1">Body length (mm)</td><td rowspan="1" colspan="1">15.9 – 26.6</td><td rowspan="1" colspan="1">17.6 – 22.5</td><td rowspan="1" colspan="1">16.0 – 30.0</td><td rowspan="1" colspan="1">17.1 – 22.1</td><td rowspan="1" colspan="1">19.0</td><td rowspan="1" colspan="1">17.4 –19.2</td></tr><tr><td rowspan="1" colspan="1">Number of antennal articles</td><td rowspan="1" colspan="1">26+26, rarely 25+26</td><td rowspan="1" colspan="1">24+24</td><td rowspan="1" colspan="1">25+25 – 30+30</td><td rowspan="1" colspan="1">31+31 – 33+33</td><td rowspan="1" colspan="1">29</td><td rowspan="1" colspan="1">26+26</td></tr><tr><td rowspan="1" colspan="1">Number and arrangement of ocelli</td><td rowspan="1" colspan="1">10, in 2 rows</td><td rowspan="1" colspan="1">7 – 9, in 2 rows</td><td rowspan="1" colspan="1">8 – 9, in 2 rows</td><td rowspan="1" colspan="1">9 – 11, in 2 rows</td><td rowspan="1" colspan="1">4, in 2 rows</td><td rowspan="1" colspan="1">None</td></tr><tr><td rowspan="1" colspan="1">Tömösváry's organ</td><td rowspan="1" colspan="1">Nearly round, smaller than adjoining ocelli</td><td rowspan="1" colspan="1">Round, smaller than adjacent ocellus</td><td rowspan="1" colspan="1">Round, smaller than adjacent ocellus</td><td rowspan="1" colspan="1">Smaller than adjoining ocelli</td><td rowspan="1" colspan="1">Ovate, larger than adjoining ocelli</td><td rowspan="1" colspan="1">Ovate</td></tr><tr><td rowspan="1" colspan="1">Number and arrangement of coxosternal teeth</td><td rowspan="1" colspan="1">3+3, 3+4, 4+4</td><td rowspan="1" colspan="1">8+6, 5+5, 6+6, 5+6, Roughly triangular</td><td rowspan="1" colspan="1">2+2 – 7+7, few 3+4, 6+7, small, blunt</td><td rowspan="1" colspan="1">6+6 or 6+5, small and of</td><td rowspan="1" colspan="1">5+5, small blunt</td><td rowspan="1" colspan="1">5+5</td></tr><tr><td rowspan="1" colspan="1">Porodont</td><td rowspan="1" colspan="1">Comparatively thick and strong, situated between outer two teeth, few between second and third</td><td rowspan="1" colspan="1">Absent</td><td rowspan="1" colspan="1">Short and pointed, situated between outer two teeth, or between second and third</td><td rowspan="1" colspan="1">Situated between outer third and fourth teeth, rarely between second and third teeth</td><td rowspan="1" colspan="1">Not reported</td><td rowspan="1" colspan="1">slender, lying between the fourth and fifth outer teeth, and more closer to the fourth tooth</td></tr><tr><td rowspan="1" colspan="1">Number of coxal pores</td><td rowspan="1" colspan="1">4 – 9 Females: 5-6-7-6, 5-7-7-7, 6-7-7-6,</td><td rowspan="1" colspan="1">5 – 8, usually 6-6-6-6, 6-6-6-5, 8-8-8-8, 6-7-7-6, 6-7-7-7, 6-7-8-7, 6-7-9-7</td><td rowspan="1" colspan="1">3 – 7, rarely 8</td><td rowspan="1" colspan="1">4 – 7 arranged into an irregular row, 5-6-6-5, 4-5-5-5, 6-7-7-6, 6-7-7-5</td><td rowspan="1" colspan="1">3-3-3-3</td><td rowspan="1" colspan="1">4 – 6, 5-5-6-5 or 5-6-5-5 in female, 4-5-5-4 or 4-4-4-4 in male</td></tr><tr><td rowspan="1" colspan="1">
                    <abbrev xmlns:xlink="http://www.w3.org/1999/xlink" xlink:title="DaC spine" id="ABBRID0E3WAE" xlink:type="simple">DaC spine</abbrev>
                  </td><td rowspan="1" colspan="1">On XII<sup>th</sup> (present or absent) –XV<sup>th</sup> legs</td><td rowspan="1" colspan="1">On XIII<sup>th</sup> –XV<sup>th</sup> legs</td><td rowspan="1" colspan="1">On VIII<sup>th</sup> –X<sup>th</sup> present or absent, on XI<sup>th</sup> –XV 15<sup>th</sup> legs present</td><td rowspan="1" colspan="1">On VII<sup>th</sup> –XV<sup>th</sup> legs</td><td rowspan="1" colspan="1">Absent</td><td rowspan="1" colspan="1">On XIII<sup>th</sup> –XV<sup>th</sup> legs</td></tr><tr><td rowspan="1" colspan="1">legs XIV<sup>th</sup> accessory spur</td><td rowspan="1" colspan="1">Absent</td><td rowspan="1" colspan="1">Present</td><td rowspan="1" colspan="1">Absent</td><td rowspan="1" colspan="1">Absent</td><td rowspan="1" colspan="1">Not reported</td><td rowspan="1" colspan="1">Absent</td></tr><tr><td rowspan="1" colspan="1">legs XV<sup>th</sup> accessory spur</td><td rowspan="1" colspan="1">Absent</td><td rowspan="1" colspan="1">Absent</td><td rowspan="1" colspan="1">Absent</td><td rowspan="1" colspan="1">Absent</td><td rowspan="1" colspan="1">Not reported</td><td rowspan="1" colspan="1">Absent</td></tr><tr><td rowspan="1" colspan="1">Number and shape of spurs on female gonopods</td><td rowspan="1" colspan="1">3+3, 3+4, 4+4 moderately small, inner coniform spurs, inner one much smaller</td><td rowspan="1" colspan="1">3+3 or 4+4 coniform spurs, ones smaller than outer spurs</td><td rowspan="1" colspan="1">2+2 – 4+4, rarely 4+5</td><td rowspan="1" colspan="1">2+2 or 4+4 moderately small, coniform spurs, inner spur clearly smaller than outer one</td><td rowspan="1" colspan="1">Not reported</td><td rowspan="1" colspan="1">2+2 moderately long and slender, coniform spurs, inner spur larger than outer one,</td></tr><tr><td rowspan="1" colspan="1">Apical claw of female gonopods and lateral denticles</td><td rowspan="1" colspan="1">Broad, simple</td><td rowspan="1" colspan="1">Simple</td><td rowspan="1" colspan="1">Simple</td><td rowspan="1" colspan="1">Broad, simple</td><td rowspan="1" colspan="1">Not reported</td><td rowspan="1" colspan="1">simple, slender and sharp</td></tr><tr><td rowspan="1" colspan="1">Male gonopods</td><td rowspan="1" colspan="1">A small hemispherical protuberance, with a single long seta, distal region slightly sclerotised</td><td rowspan="1" colspan="1">small, indistinct swellings, with one or two long setae</td><td rowspan="1" colspan="1">small, spherical</td><td rowspan="1" colspan="1">Small hemispheroid protuberance, with3 – 4 long setae, apically slightly sclerotized</td><td rowspan="1" colspan="1">Not reported</td><td rowspan="1" colspan="1">small small blunt cone bulge, apically slightly sclerotised</td></tr></tbody></table></table-wrap><p>To assist in the identification of the Chinese species of <italic><tp:taxon-name><tp:taxon-name-part taxon-name-part-type="genus" reg="Australobius">Australobius</tp:taxon-name-part></tp:taxon-name></italic>, numbers of examined specimens, distribution and main morphological characters of the known species of this genus in China is presented (Table <xref ref-type="table" rid="T2">2</xref>) and key to the known Chinese species of the genus is presented, these characters are specific only to adults of the taxa occurring in China.</p><sec sec-type="Key to the known Chinese species of the genus Australobius Chamberlin, 1920" id="SECID0EQ3AE"><title>Key to the known Chinese species of the genus <italic><tp:taxon-name><tp:taxon-name-part taxon-name-part-type="genus" reg="Australobius">Australobius</tp:taxon-name-part></tp:taxon-name></italic> Chamberlin, 1920</title><table-wrap content-type="key" position="anchor" orientation="portrait"><table id="TID0ELLAC" rules="all"><tbody><tr><td rowspan="1" colspan="1">1</td><td rowspan="1" colspan="1">No ocelli on each side of cephalic plate</td><td rowspan="1" colspan="1">
                      <bold><italic><tp:taxon-name><tp:taxon-name-part taxon-name-part-type="genus" reg="Australobius">A.</tp:taxon-name-part><tp:taxon-name-part taxon-name-part-type="species" reg="tracheoperspicuus">tracheoperspicuus</tp:taxon-name-part></tp:taxon-name></italic> sp. n.</bold>
                    </td></tr><tr><td rowspan="1" colspan="1">–</td><td rowspan="1" colspan="1">At least four ocelli on each side of cephalic plate</td><td rowspan="1" colspan="1">
                      <bold>2</bold>
                    </td></tr><tr><td rowspan="1" colspan="1">2</td><td rowspan="1" colspan="1">Four ocelli on each side of cephalic plate, Tömösváry’s organ larger than adjacent ocelli</td><td rowspan="1" colspan="1">
                      <bold><italic><tp:taxon-name><tp:taxon-name-part taxon-name-part-type="genus" reg="Australobius">A.</tp:taxon-name-part><tp:taxon-name-part taxon-name-part-type="species" reg="tetrophthalmus">tetrophthalmus</tp:taxon-name-part></tp:taxon-name></italic> (Loksa, 1960)</bold>
                    </td></tr><tr><td rowspan="1" colspan="1">–</td><td rowspan="1" colspan="1">More than seven ocelli on each side of cephalic plate, Tömösváry’s organ smaller than adjacent ocelli</td><td rowspan="1" colspan="1">
                      <bold>3</bold>
                    </td></tr><tr><td rowspan="1" colspan="1">3</td><td rowspan="1" colspan="1">No prodonts</td><td rowspan="1" colspan="1">
                      <bold><italic><tp:taxon-name><tp:taxon-name-part taxon-name-part-type="genus" reg="Australobius">A.</tp:taxon-name-part><tp:taxon-name-part taxon-name-part-type="species" reg="apicicornis">apicicornis</tp:taxon-name-part></tp:taxon-name></italic> Qin, Lin, Zhao, Li, Xie, Ma, Su &amp; Zhang, 2014</bold>
                    </td></tr><tr><td rowspan="1" colspan="1">–</td><td rowspan="1" colspan="1">Porodonts present</td><td rowspan="1" colspan="1">
                      <bold>4</bold>
                    </td></tr><tr><td rowspan="1" colspan="1">4</td><td rowspan="1" colspan="1">Large posterior tergites wrinkled; bulge present on terminal part of tarsus</td><td rowspan="1" colspan="1">
                      <bold><italic><tp:taxon-name><tp:taxon-name-part taxon-name-part-type="genus" reg="Australobius">A.</tp:taxon-name-part><tp:taxon-name-part taxon-name-part-type="species" reg="magnus">magnus</tp:taxon-name-part></tp:taxon-name></italic> (Trozina, 1894)</bold>
                    </td></tr><tr><td rowspan="1" colspan="1">–</td><td rowspan="1" colspan="1">Large posterior tergites smooth; no bulge on the terminal part of tarsus</td><td rowspan="1" colspan="1">
                      <bold>5</bold>
                    </td></tr><tr><td rowspan="1" colspan="1">5</td><td rowspan="1" colspan="1">Antenna with at most 26 articles and 2+2 or 4+4 forcipular coxosternal teeth</td><td rowspan="1" colspan="1">
                      <bold><italic><tp:taxon-name><tp:taxon-name-part taxon-name-part-type="genus" reg="Australobius">A.</tp:taxon-name-part><tp:taxon-name-part taxon-name-part-type="species" reg="anamagnus">anamagnus</tp:taxon-name-part></tp:taxon-name></italic> Ma, Song &amp; Zhu, 2008</bold>
                    </td></tr><tr><td rowspan="1" colspan="1">–</td><td rowspan="1" colspan="1">Antenna with at least 31 articles and at most 6+6 forcipular coxosternal teeth</td><td rowspan="1" colspan="1">
                      <bold><italic><tp:taxon-name><tp:taxon-name-part taxon-name-part-type="genus" reg="Australobius">A.</tp:taxon-name-part><tp:taxon-name-part taxon-name-part-type="species" reg="nodulus">nodulus</tp:taxon-name-part></tp:taxon-name></italic> Ma, Song &amp; Zhu, 2008</bold>
                    </td></tr><!--PageBreak--></tbody></table></table-wrap></sec></tp:treatment-sec><ref-list><ref id="B13"><mixed-citation xmlns:xlink="http://www.w3.org/1999/xlink" xlink:type="simple"><person-group><name name-style="western"><surname>Ma</surname><given-names>H</given-names></name><name name-style="western"><surname>Song</surname><given-names>D</given-names></name><name name-style="western"><surname>Zhu</surname><given-names>M</given-names></name></person-group> (<year>2008a</year>) A new species of the genus <italic><tp:taxon-name><tp:taxon-name-part taxon-name-part-type="genus">Australobius</tp:taxon-name-part></tp:taxon-name></italic> Chamberlin, 1920 (<tp:taxon-name><tp:taxon-name-part taxon-name-part-type="order">Lithobiomorpha</tp:taxon-name-part></tp:taxon-name>: <tp:taxon-name><tp:taxon-name-part taxon-name-part-type="family">Lithobiidae</tp:taxon-name-part></tp:taxon-name>) from Tibet, China. Entomological News 2: 171–177. <ext-link xlink:type="simple" ext-link-type="doi" xlink:href="10.3157/0013-872X(2007)118[77:HPBTCT]2.0.CO;2">https://doi.org/10.3157/0013-872X(2007)118[77:HPBTCT]2.0.CO;2</ext-link></mixed-citation></ref><ref id="B20"><mixed-citation xmlns:xlink="http://www.w3.org/1999/xlink" xlink:type="simple"><person-group><name name-style="western"><surname>Qin</surname><given-names>W</given-names></name><name name-style="western"><surname>Lin</surname><given-names>G</given-names></name><name name-style="western"><surname>Zhao</surname><given-names>X</given-names></name><name name-style="western"><surname>Li</surname><given-names>B</given-names></name><name name-style="western"><surname>Xie</surname><given-names>J</given-names></name><name name-style="western"><surname>Ma</surname><given-names>H</given-names></name><name name-style="western"><surname>Su</surname><given-names>J</given-names></name><name name-style="western"><surname>Zhang</surname><given-names>T</given-names></name></person-group> (<year>2014</year>) <article-title>A new species of <italic><tp:taxon-name><tp:taxon-name-part taxon-name-part-type="genus">Australobius</tp:taxon-name-part></tp:taxon-name></italic> (<tp:taxon-name><tp:taxon-name-part taxon-name-part-type="order">Lithobiomorpha</tp:taxon-name-part></tp:taxon-name>: <tp:taxon-name><tp:taxon-name-part taxon-name-part-type="family">Lithobiidae</tp:taxon-name-part></tp:taxon-name>) from the Qinghai–Tibet Plateau, China.</article-title><source>Biologia</source><volume>69</volume>(<issue>11</issue>): <fpage>1601</fpage>–<lpage>1605</lpage>. <ext-link xlink:type="simple" ext-link-type="doi" xlink:href="10.2478/s11756-014-0459-4">https://doi.org/10.2478/s11756-014-0459-4</ext-link></mixed-citation></ref><ref id="B22"><mixed-citation xmlns:xlink="http://www.w3.org/1999/xlink" xlink:type="simple"><person-group><name name-style="western"><surname>Trotzina</surname><given-names>A</given-names></name></person-group> (<year>1894</year>) <article-title>Vier neue <italic><tp:taxon-name><tp:taxon-name-part taxon-name-part-type="genus">Lithobius</tp:taxon-name-part></tp:taxon-name></italic>-Arten aus Central Asia.</article-title><source>Horae Societatis Entomologicae Rossicae</source><volume>28</volume>: <fpage>247</fpage>–<lpage>253</lpage>.</mixed-citation></ref><ref id="B14"><mixed-citation xmlns:xlink="http://www.w3.org/1999/xlink" xlink:type="simple"><person-group><name name-style="western"><surname>Ma</surname><given-names>H</given-names></name><name name-style="western"><surname>Song</surname><given-names>D</given-names></name><name name-style="western"><surname>Zhu</surname><given-names>M</given-names></name></person-group> (<year>2008b</year>) <article-title>A new species of <italic><tp:taxon-name><tp:taxon-name-part taxon-name-part-type="genus">Australobius</tp:taxon-name-part></tp:taxon-name></italic> Chamberlin, 1920 (<tp:taxon-name><tp:taxon-name-part taxon-name-part-type="order">Lithobiomorpha</tp:taxon-name-part></tp:taxon-name>: <tp:taxon-name><tp:taxon-name-part taxon-name-part-type="family">Lithobiidae</tp:taxon-name-part></tp:taxon-name>) from China.</article-title><source>Oriental Insects</source><volume>42</volume>: <fpage>335</fpage>–<lpage>340</lpage>. <ext-link xlink:type="simple" ext-link-type="doi" xlink:href="10.1080/00305316.2008.10417558">https://doi.org/10.1080/00305316.2008.10417558</ext-link></mixed-citation></ref><ref id="B8"><mixed-citation xmlns:xlink="http://www.w3.org/1999/xlink" xlink:type="simple"><person-group><name name-style="western"><surname>Loksa</surname><given-names>I</given-names></name></person-group> (<year>1960</year>) <article-title>Einige neue Diplopoden-und Chilopoden-Arten aus Chinesischen Höhlen.</article-title><source>Acta Zoologica Academiae Scientiarum Hungaricae</source><volume>6</volume>: <fpage>135</fpage>–<lpage>148</lpage>.</mixed-citation></ref><ref id="B5"><mixed-citation xmlns:xlink="http://www.w3.org/1999/xlink" xlink:type="simple"><person-group><name name-style="western"><surname>Eason</surname><given-names>EH</given-names></name></person-group> (<year>1997</year>) <article-title>On some <tp:taxon-name><tp:taxon-name-part taxon-name-part-type="order">Lithobiomorpha</tp:taxon-name-part></tp:taxon-name> from the mountains of Kirghizia and Kazakhstan (<tp:taxon-name><tp:taxon-name-part taxon-name-part-type="class">Chilopoda</tp:taxon-name-part></tp:taxon-name>).</article-title><source><tp:taxon-name><tp:taxon-name-part taxon-name-part-type="phylum">Arthropoda</tp:taxon-name-part></tp:taxon-name> Selecta</source><volume>6</volume>(<issue>1–2</issue>): <fpage>117</fpage>–<lpage>121</lpage>.</mixed-citation></ref><ref id="B4"><mixed-citation xmlns:xlink="http://www.w3.org/1999/xlink" xlink:type="simple"><person-group><name name-style="western"><surname>Dyachkov</surname><given-names>YuV</given-names></name></person-group> (<year>2017</year>) <article-title>New data on the <italic><tp:taxon-name><tp:taxon-name-part taxon-name-part-type="genus">Australobius</tp:taxon-name-part><tp:taxon-name-part taxon-name-part-type="species">magnus</tp:taxon-name-part></tp:taxon-name></italic> (Trotzina, 1894) (<tp:taxon-name><tp:taxon-name-part taxon-name-part-type="class">Chilopoda</tp:taxon-name-part></tp:taxon-name>: <tp:taxon-name><tp:taxon-name-part taxon-name-part-type="order">Lithobiomorpha</tp:taxon-name-part></tp:taxon-name>: <tp:taxon-name><tp:taxon-name-part taxon-name-part-type="family">Lithobiidae</tp:taxon-name-part></tp:taxon-name>) from Southern Kazakhstan.</article-title><source>Ukrainian Journal of Ecology</source><volume>7</volume>(<issue>4</issue>): <fpage>440</fpage>–<lpage>443</lpage>. <ext-link xlink:type="simple" ext-link-type="doi" xlink:href="10.15421/2017_139">http://dx.doi.org/10.15421/2017_139</ext-link></mixed-citation></ref><ref id="B6"><mixed-citation xmlns:xlink="http://www.w3.org/1999/xlink" xlink:type="simple"><person-group><name name-style="western"><surname>Eason</surname><given-names>EH</given-names></name></person-group> (<year>1978</year>) <article-title>On <tp:taxon-name><tp:taxon-name-part taxon-name-part-type="family">Lithobiidae</tp:taxon-name-part></tp:taxon-name> from the Seychelles with description of two new species of the <tp:taxon-name><tp:taxon-name-part taxon-name-part-type="infraspecific-rank">subgenus</tp:taxon-name-part><tp:taxon-name-part taxon-name-part-type="subgenus">Australobius</tp:taxon-name-part></tp:taxon-name>, genus <italic><tp:taxon-name><tp:taxon-name-part taxon-name-part-type="genus">Lithobius</tp:taxon-name-part></tp:taxon-name></italic> (<tp:taxon-name><tp:taxon-name-part taxon-name-part-type="class">Chilopoda</tp:taxon-name-part></tp:taxon-name>: <tp:taxon-name><tp:taxon-name-part taxon-name-part-type="order">Lithobiomorpha</tp:taxon-name-part></tp:taxon-name>).</article-title><source>Journal of Zoology</source><volume>184</volume>: <fpage>21</fpage>–<lpage>34</lpage>. <ext-link xlink:type="simple" ext-link-type="doi" xlink:href="10.1111/j.1469-7998.1978.tb03263.x">https://doi.org/10.1111/j.1469-7998.1978.tb03263.x</ext-link></mixed-citation></ref></ref-list></tp:taxon-treatment>
